# Supplementary material for: Long-Term Follow-Up of 12 Patients Treated with Bilateral Pallidal Stimulation for Tardive Dystonia
Source: Life (Basel). 2021 May 24;11(6):477. doi: 10.3390/life11060477 (PMC8225108; doi:10.3390/life11060477)
Supplement: Supplementary file 1 [file life-11-00477-s001.zip]

Archive with 2 entries (2 files):
- Video S1.wmv
- Video S2.wmv
